# Supplementary material for: Toxicological Characteristics of Bacterial Nanocellulose in an In Vivo Experiment—Part 2: Immunological Endpoints, Influence on the Intestinal Barrier and Microbiome
Source: Nanomaterials (Basel). 2024 Oct 19;14(20):1678. doi: 10.3390/nano14201678 (PMC11510458; doi:10.3390/nano14201678)
Supplement: Supplementary file 1 [file nanomaterials-14-01678-s001.zip › Table S1.xlsx]

## Sheet: Лист1
Experiment: subacute toxicity of bacterial nanocellulose
Dates: 28-29.11.2022
Serum cytokines levels
Wistar rats
Groups
1- control
2 BNC 1 mg/kg
3 BNC 10 mg/kg				*	- excluded, Grubbs criterium, p<0,05
4 BNC 100 mg/kg
№№ animals	Group	pg/ml												L/G	IL-10/IL-17A
		Ghrelin	IFN-g	IL-10	IL-12(p70)	IL-1a	IL-4	IL-5	IL-6	Leptin	MIP-1a	TNF-a	IL-17A
1	1	6.11545	0.499058	0.670264	1.21256	0.180814	0.150753	2.276	0.983063	0.946182	0.0477507	0.0282656	0.0481151	0.15472	13.9304
2	1	10.4374	1.26868	1.63509	3.38632	0.307104	0.476325	3.1332	2.21154	1.39389	0.135831	0.285079	0.204145	0.133548	8.00947
3	1	3.78089	0.539876	0.514882	0.953676	0.121491	0.164287	1.75392	1.10038	0.923834	0.0471044	0.0276118	0.0635349	0.244343	8.10392
4	1	7.25232	1.24886	0.984107	3.22733	0.235885	0.49854	2.69311	2.27163	1.63225	0.0895181	0.376481	0.00250205	0.225065	393.321
7	1	8.91945	1.07625	1.38853	2.68208	0.233399	0.587988	2.69196	2.52949	1.66207	0.0754423	0.260158	0.00315261	0.186342	440.44
8	1	9.51977	0.862792	1.11178	2.59418	0.176506	0.272095	2.58826	1.8516	2.13501	0.0987589	0.161592	0.115732	0.224272	9.60647
9	1	13.4123	1.42353	1.27867	3.52435	0.309929	0.626391	2.79743	3.42799	2.64607	0.118935	0.458218	0.014937	0.197287	85.6043
10	1	14.1037	0.619196	0.560364	0.984838	0.173432	0.190537	1.59666	1.39913	1.95261	0.0635595	0.119513	0.0256339	0.138447	21.8603
13	2	7.11427	0.717765	1.08765	1.63006	0.174661	0.366771	2.42007	1.67947	0.717906	0.0753632	0.0727986	0.0975162	0.100911	11.1535
14	2	8.2677	0.841992	1.57353	3.1123	0.279537	0.621943	2.86926	3.22374	2.58423	0.176692	0.484568	0.0288812	0.31257	54.4828
15	2	5.41275	0.775203	0.689413	1.44232	0.150741	0.335929	1.94719	1.8516	0.912686	0.0980878	0.0807932	0.100492	0.168618	6.86037
16	2	6.206	0.424336	0.595298	1.27035	0.148295	0.166764	2.13927	0.889016	1.01744	0.0549651	0.0711714	0.108658	0.163945	5.47863
19	2	12.9605	1.01712	0.928795	1.95892	0.184202	0.310853	2.32812	1.97614	0.835081	0.167199	0.164198	0.141926	0.0644325	6.54424
20	2	15.3845	0.87429	0.579583	1.64334	0.16913	0.213435	2.25289	1.9141	1.42433	0.0945453	0.190932	0.117644	0.0925823	4.92657
21	2	15.3011	0.910823	0.985835	2.3292	0.227809	0.387531	2.73169	1.94074	1.48991	0.0927972	0.113805	0.116289	0.0973726	8.47745
22	2	15.3306	1.22159	0.638905	2.45428	0.266726	0.415447	2.29753	2.82237	1.74831	0.085204	0.287314	0.132086	0.114041	4.83704
25	3	12.7089	1.48284	1.45539	3.02993	0.279849	0.648697	2.64585	2.76518	2.266	0.0953369	0.298422	0.172349	0.1783	8.44445
26	3	8.99599	1.2237	0.916686	3.55714	0.269536	0.490642	2.63886	3.3105	2.49278	0.223015	0.383724	0.194372	0.277099	4.71615
28	3	9.57305	1.21212	1.94221	4.47052	0.486962	0.645717	3.04283	4.33873	4.15628	0.0787164	0.574416	0.236227	0.434165	8.2218
29	3	12.3701	0.699568	0.66504	1.70991	0.282977	0.337292	2.3726	1.10038	2.58423	0.134575	0.213055	0.0642643	0.208909	10.3485
31	3	13.5026	0.798804	0.712029	2.44035	0.235885	0.306811	2.65976	1.64734	1.34357	0.130022	0.331103	0.152516	0.0995045	4.66856
32	3	6.45469	0.596459	0.706812	1.3479	0.310557	0.245135	2.04182	1.17041	2.73489	0.105822	0.161592	0.0928461	0.423707	7.61273
33	3	8.61575	0.660323	0.939171	1.65995	0.16514	0.291387	2.20733	0.951949	2.13972	0.0939754	0.132095	0.127105	0.24835	7.38894
34	3	18.1273	1.02814	1.12211	2.09515	0.192526	0.338655	2.59301	2.78155	2.0303	0.0797677	0.173232	0.084714	0.112003	13.2459
37	4	14.5634	1.05008	0.661557	1.44559	0.187283	0.418253	2.79963	2.45825	1.124	0.0830427	0.183403	0.12271	0.0771794	5.39121
38	4	9.58633	1.58298	1.79732	3.70698	0.244594	0.473469	3.08731	4.59603	2.32422	0.286463	0.0226562	0.189685	0.242451	9.47531
41	4	13.375	1.25721	1.67611	4.45554	0.32784	0.565255	3.20575	2.18135	2.26841	0.136251	0.462147	0.183947	0.1696	9.11189
42	4	7.88631	0.971621	1.08592	2.39859	0.203645	0.432322	2.52452	2.05527	2.40782	0.072775	0.113805	0.172149	0.305317	6.30803
43	4	9.6658	1.25199	1.13245	1.90812	0.19376	0.423873	2.77087	2.48344	0.9164	0.112118	0.054268	0.176428	0.0948085	6.41877
44	4	10.1719	1.3646	1.45882	2.89089	0.241171	0.57844	3.02651	2.98437	1.30367	0.0780324	0.0870362	0.154614	0.128164	9.43525
45	4	12.6813	1.06536	1.51363	3.56808	0.186975	0.547013	3.06211	2.55869	1.56894	0.0755214	0.385787	0.15011	0.12372	10.0835
46	4	14.1552	0.865095	0.786733	1.70324	0.161766	0.214717	2.19894	1.48446	0.918258	0.0781529	0.250935	0.0546259	0.0648706	14.4022
Kolmogorov-Smirnov normality test	1	norm	norm	norm	norm	norm	norm	norm	norm	norm	norm	norm	norm	norm	norm
	2	norm	norm	norm	norm	norm	norm	norm	norm	norm	norm	norm	norm	norm	norm
	3	norm	norm	norm	norm	norm	norm	norm	norm	norm	norm	norm	norm	norm	norm
	4	norm	norm	norm	norm	norm	norm	norm	norm	norm	norm	norm	norm	norm	norm
						Report
Groups		Ghrelin	IFN-g	IL-10	IL-12(p70)	IL-1a	IL-4	IL-5	IL-6	Leptin	MIP-1a	TNF-a	IL-17A	L/G	IL-10/IL-17A
1	Mean	9.19088	0.94238	1.018	2.32062	0.21725	0.37088	2.44125	1.97188	1.6615	0.08475	0.21462	0.05988	0.18788	122.601
	Std. Error of Mean	1.24	0.128166	0.14518	0.38933	0.023684	0.069818	0.187333	0.288438	0.207308	0.011442	0.055688	0.024535	0.014875	65.0014
	Std. Deviation	3.50724	0.362507	0.41063	1.10119	0.06699	0.197474	0.529858	0.815827	0.586355	0.032363	0.15751	0.069396	0.042073	183.852
	Median	9.2195	0.9695	1.048	2.638	0.207	0.374	2.64	2.032	1.647	0.0825	0.211	0.037	0.1915	17.895
	Minimum	3.781	0.499	0.515	0.954	0.121	0.151	1.597	0.983	0.924	0.047	0.028	0.003	0.134	8.01
	Maximum	14.1	1.424	1.635	3.524	0.31	0.626	3.133	3.428	2.646	0.136	0.458	0.204	0.244	440.4
	N	8	8	8	8	8	8	8	8	8	8	8	8	8	8
2	Mean	10.7464	0.84788	0.885	1.97988	0.20025	0.35238	2.37325	2.03712	1.34112	0.10562	0.18325	0.11643	0.11457	6.89714
	Std. Error of Mean	1.56132	0.081845	0.119831	0.217861	0.018234	0.048893	0.106519	0.251195	0.218441	0.015305	0.050401	0.006102	0.014575	0.856779
	Std. Deviation	4.41608	0.231493	0.338932	0.616204	0.051574	0.138292	0.30128	0.710488	0.617843	0.04329	0.142555	0.016144	0.038561	2.26682
	Median	10.614	0.858	0.809	1.801	0.1795	0.3515	2.313	1.9275	1.2205	0.094	0.139	0.116	0.101	6.54
	Minimum	5.413	0.424	0.58	1.27	0.148	0.167	1.947	0.889	0.718	0.055	0.071	0.098	0.064	4.84
	Maximum	15.38	1.222	1.574	3.112	0.28	0.622	2.869	3.224	2.584	0.177	0.485	0.142	0.169	11.15
	N	8	8	8	8	8	8	8	8	8	8	8	7	7	7
3	Mean	11.2912	0.96275	1.05738	2.53888	0.27812	0.41312	2.52538	2.25812	2.4685	0.10271	0.28338	0.1405	0.24775	8.08125
	Std. Error of Mean	1.29163	0.113963	0.156671	0.38021	0.034491	0.056956	0.109897	0.434506	0.284678	0.008468	0.052073	0.020917	0.044967	0.996831
	Std. Deviation	3.65329	0.322337	0.443133	1.0754	0.097556	0.161097	0.310834	1.22897	0.80519	0.022403	0.147286	0.059163	0.127186	2.81947
	Median	10.9715	0.9135	0.928	2.2675	0.275	0.338	2.616	2.206	2.3795	0.095	0.2555	0.14	0.2285	7.915
	Minimum	6.455	0.596	0.665	1.348	0.165	0.245	2.042	0.952	1.344	0.079	0.132	0.064	0.1	4.67
	Maximum	18.12	1.483	1.942	4.471	0.487	0.649	3.043	4.339	4.156	0.135	0.574	0.236	0.434	13.25
	N	8	8	8	8	8	8	8	8	8	7	8	8	8	8
4	Mean	11.5085	1.17612	1.26412	2.75975	0.2185	0.4565	2.83462	2.6	1.60388	0.09086	0.195	0.15062	0.15075	8.82875
	Std. Error of Mean	0.877615	0.082402	0.145982	0.381335	0.01851	0.041503	0.119183	0.324176	0.226435	0.00902	0.056496	0.015636	0.029768	1.01289
	Std. Deviation	2.48227	0.233067	0.412899	1.07858	0.052353	0.117387	0.3371	0.916908	0.640455	0.023864	0.159795	0.044226	0.084197	2.86487
	Median	11.425	1.1585	1.2955	2.645	0.199	0.4525	2.9135	2.4705	1.4365	0.078	0.1485	0.1635	0.126	9.275
	Minimum	7.886	0.865	0.662	1.446	0.162	0.215	2.199	1.484	0.916	0.073	0.023	0.055	0.065	5.39
	Maximum	14.56	1.583	1.797	4.456	0.328	0.578	3.206	4.596	2.408	0.136	0.462	0.19	0.305	14.4
	N	8	8	8	8	8	8	8	8	8	7	8	8	8	8
ANOVA, 1-4		>0,1	>0,1	>0,1	>0,1	>0,1	>0,1	>0,1	>0,1	0.014	>0,1	>0,1	0.008	0.026	0.05
Kruskal-Wallace 1-4		>0,1	>0,1	>0,1	>0,1	>0,1	>0,1	>0,1	>0,1	0.034	>0,1	>0,1	0.023	0.025	0.022
Student T	1_2	>0,1	>0,1	>0,1	>0,1	>0,1	>0,1	>0,1	>0,1	>0,1	>0,1	>0,1	0.056	0.004	>0,1
	1_3	>0,1	>0,1	>0,1	>0,1	>0,1	>0,1	>0,1	>0,1	0.038	>0,1	>0,1	0.025	>0,1	>0,1
	1_4	>0,1	>0,1	>0,1	>0,1	>0,1	>0,1	0.098	>0,1	>0,1	>0,1	>0,1	0.008	>0,1	>0,1
	2_3	>0,1	>0,1	>0,1	>0,1	0.066	>0,1	>0,1	>0,1	0.007	>0,1	>0,1	>0,1	0.021	>0,1
	2_4	>0,1	0.013	0.064	0.098	>0,1	>0,1	0.012	>0,1	>0,1	>0,1	>0,1	0.076	>0,1	>0,1
	3_4	>0,1	>0,1	>0,1	>0,1	>0,1	>0,1	>0,1	>0,1	0.032	>0,1	>0,1	>0,1	0.094	>0,1
Mann-Whitney U	1_2	>0,1	>0,1	>0,1	>0,1	>0,1	>0,1	>0,1	>0,1	>0,1	>0,1	>0,1	0.042	0.011	0.008
	1_3	>0,1	>0,1	>0,1	>0,1	>0,1	>0,1	>0,1	>0,1	0.036	>0,1	>0,1	0.024	>0,1	0.021
	1_4	>0,1	>0,1	>0,1	>0,1	>0,1	>0,1	>0,1	>0,1	>0,1	>0,1	>0,1	0.021	>0,1	0.046
	2_3	>0,1	>0,1	>0,1	>0,1	0.04	>0,1	>0,1	>0,1	0.014	>0,1	0.093	>0,1	0.015	>0,1
	2_4	>0,1	0.012	0.059	>0,1	>0,1	0.046	0.021	>0,1	>0,1	>0,1	>0,1	0.028	>0,1	>0,1
	3_4	>0,1	>0,1	>0,1	>0,1	>0,1	>0,1	>0,1	>0,1	0.046	>0,1	>0,1	>0,1	0.093	>0,1
